# Supplementary material for: A standardized method for plasma extracellular vesicle isolation and size distribution analysis
Source: PLoS One. 2023 Apr 28;18(4):e0284875. doi: 10.1371/journal.pone.0284875 (PMC10146456; doi:10.1371/journal.pone.0284875)
Supplement: S1 Table — Data table containing TRPS data with technical replicates. (CSV) [file pone.0284875.s004.csv]

sample_name	disease_state	age	race	sex	technician	tech_rep_num	concentration	mean_size_p1	mean_size_p2	avg_mean_size	mode_size_p1	mode_size_p2	avg_mode_size	d90.d10_ratio_p1	d90.d10_ratio_p2	avg_d90.d10_ratio
HM1	healthy	20	White	male	A	1	1.02E+11	77	79	78	64	72	68	1.5	1.6	1.55
HM1	healthy	20	White	male	A	2	1.25E+11	77	79	78	64	71	67.5	1.6	1.6	1.6
HM1	healthy	20	White	male	A	3	1.27E+11	78	78	78	70	65	67.5	1.6	1.6	1.6
HM2	healthy	20	White	male	A	1	3.01E+10	74	81	77.5	68	70	69	1.6	1.6	1.6
HM2	healthy	20	White	male	A	2	2.01E+10	77	79	78	70	72	71	1.5	1.6	1.55
HM2	healthy	20	White	male	A	3	2.01E+10	75	79	77	70	75	72.5	1.5	1.5	1.5
HM3	healthy	21	White	male	A	1	7.83E+10	76	80	78	68	74	71	1.6	1.6	1.6
HM3	healthy	21	White	male	A	2	7.15E+10	77	79	78	64	73	68.5	1.6	1.7	1.65
HM3	healthy	21	White	male	A	3	9.29E+10	76	80	78	65	73	69	1.6	1.7	1.65
HF1	healthy	21	White	female	A	1	8.23E+10	79	82	80.5	66	66	66	1.8	1.9	1.85
HF1	healthy	21	White	female	A	2	5.52E+10	81	83	82	61	71	66	1.9	1.8	1.85
HF1	healthy	21	White	female	A	3	4.08E+10	77	84	80.5	69	67	68	1.8	1.9	1.85
HF2	healthy	24	White	female	A	1	1.36E+11	72	70	71	60	61	60.5	1.9	1.6	1.75
HF2	healthy	24	White	female	A	2	1.18E+11	71	72	71.5	64	64	64	1.7	1.7	1.7
HF2	healthy	24	White	female	A	3	1.02E+11	71	72	71.5	59	65	62	1.6	1.6	1.6
HF3	healthy	29	White	female	A	1	6.58E+10	71	72	71.5	63	63	63	1.6	1.6	1.6
HF3	healthy	29	White	female	A	2	3.96E+10	72	75	73.5	64	64	64	1.7	1.7	1.7
HF3	healthy	29	White	female	A	3	6.80E+10	71	73	72	61	61	61	1.6	1.6	1.6
MM1	marfans	8.15833	White	male	A	1	1.99E+11	NA	NA	73.5	NA	NA	67	NA	NA	1.5
MM1	marfans	8.15833	White	male	A	2	2.38E+11	NA	NA	75.5	NA	NA	67	NA	NA	1.6
MM1	marfans	8.15833	White	male	A	3	1.86E+11	NA	NA	74	NA	NA	65.5	NA	NA	1.6
MM3	marfans	17.725	Asian	male	A	1	1.67E+11	NA	NA	63.5	NA	NA	59	NA	NA	1.4
MM3	marfans	17.725	Asian	male	A	2	2.77E+11	NA	NA	62.5	NA	NA	58.5	NA	NA	1.4
MM3	marfans	17.725	Asian	male	A	3	1.08E+11	NA	NA	63.5	NA	NA	57.5	NA	NA	1.45
MF1	marfans	17.525	White	female	A	1	8.11E+10	NA	NA	68	NA	NA	64	NA	NA	1.5
MF1	marfans	17.525	White	female	A	2	6.87E+10	NA	NA	70	NA	NA	63	NA	NA	1.6
MF1	marfans	17.525	White	female	A	3	5.16E+10	NA	NA	69	NA	NA	61	NA	NA	1.55
HM4	healthy	35	White	male	B	1	3.61E+10	70	75	72.5	58	66	62	1.8	1.7	1.75
HM4	healthy	35	White	male	B	2	2.56E+10	70	75	72.5	60	67	63.5	1.7	1.7	1.7
HM4	healthy	35	White	male	B	3	1.17E+11	69	75	72	62	66	64	1.6	1.6	1.6
HM5	healthy	53	White	male	B	1	3.84E+10	90	81	85.5	68	61	64.5	2.2	2	2.1
HM5	healthy	53	White	male	B	2	8.48E+10	81	88	84.5	64	65	64.5	2.1	2.2	2.15
HM5	healthy	53	White	male	B	3	9.76E+10	79	86	82.5	64	64	64	2.1	2.2	2.15
HF4	healthy	16	Hispanic	female	B	1	5.41E+10	84	92	88	69	74	71.5	2.1	2.2	2.15
HF4	healthy	16	Hispanic	female	B	2	5.63E+10	84	93	88.5	65	79	72	2.2	2.2	2.2
HF4	healthy	16	Hispanic	female	B	3	5.85E+10	85	90	87.5	64	75	69.5	2.2	2.2	2.2
HF5	healthy	63	White	female	B	1	5.65E+10	80	91	85.5	64	76	70	1.8	1.9	1.85
HF5	healthy	63	White	female	B	2	7.45E+10	83	74	78.5	67	62	64.5	1.8	1.8	1.8
HF5	healthy	63	White	female	B	3	3.60E+09	82	74	78	73	61	67	1.8	1.7	1.75
HF6	healthy	17	White	female	B	1	1.05E+11	66	69	67.5	53	57	55	1.7	1.7	1.7
HF6	healthy	17	White	female	B	2	1.25E+11	65	68	66.5	54	59	56.5	1.6	1.7	1.65
HM6	healthy	56	White	male	B	1	3.41E+10	63	67	65	54	58	56	1.5	1.6	1.55
HM6	healthy	56	White	male	B	2	1.82E+10	69	67	68	62	60	61	1.6	1.7	1.65
HM6	healthy	56	White	male	B	3	3.13E+10	67	68	67.5	55	56	55.5	1.5	1.7	1.6
MM4	marfans	55.725	Black	male	B	1	1.42E+11	64	68	66	54	56	55	1.6	1.8	1.7
MM4	marfans	55.725	Black	male	B	2	1.31E+11	63	67	65	53	57	55	1.6	1.7	1.65
MM4	marfans	55.725	Black	male	B	3	5.61E+10	63	67	65	59	59	59	1.6	1.7	1.65
MF5	marfans	47.1	White	female	B	1	2.50E+11	67	74	70.5	54	61	57.5	1.7	1.9	1.8
MF5	marfans	47.1	White	female	B	2	2.70E+11	69	73	71	54	61	57.5	1.8	1.8	1.8
MF5	marfans	47.1	White	female	B	3	2.10E+11	68	74	71	55	63	59	1.7	1.9	1.8
MM5	marfans	62.88333	White	male	B	1	3.84E+10	71	75	73	63	66	64.5	1.5	1.6	1.55
MM5	marfans	62.88333	White	male	B	2	3.92E+10	69	72	70.5	61	68	64.5	1.5	1.5	1.5
MM5	marfans	62.88333	White	male	B	3	5.65E+10	72	75	73.5	63	68	65.5	1.6	1.7	1.65
